# Supplementary material for: Sexual Victimization in LGB+ Persons in Belgium: Consequences, Help-Seeking Behavior, and Othering-Based Stress
Source: Healthcare (Basel). 2025 Oct 29;13(21):2744. doi: 10.3390/healthcare13212744 (PMC12608960; doi:10.3390/healthcare13212744)
Supplement: Supplementary file 1 [file healthcare-13-02744-s001.zip]

Archive with 1 entries (1 files):
- healthcare-3877330-supplementary.pdf
